# Supplementary material for: Combining Conventional Organic Solvent Extraction, Ultrasound-Assisted Extraction, and Chromatographic Techniques to Obtain Pure Betanin from Beetroot for Clinical Purposes
Source: Antioxidants (Basel). 2023 Oct 2;12(10):1823. doi: 10.3390/antiox12101823 (PMC10604211; doi:10.3390/antiox12101823)
Supplement: Supplementary file 1 [file antioxidants-12-01823-s001.zip]

Archive with 1 entries (1 files):
- antioxidants-2590751-supplementary.pdf
